# Supplementary material for: Thermal, Crystallization, and Toughness Behavior of Polyamide 4/Long-Chain Hyperbranched Polymer Blends
Source: Polymers (Basel). 2025 Jan 24;17(3):318. doi: 10.3390/polym17030318 (PMC11820697; doi:10.3390/polym17030318)
Supplement: Supplementary file 1 [file polymers-17-00318-s001.zip]

Archive with 1 entries (1 files):
- polymers-3427424-supplementary.pdf
